# Supplementary material for: Obtention and Characterisation of Antioxidant-Rich Peptides from Defatted Grape Seed Meal Using Different Enzymes
Source: Foods. 2025 Apr 3;14(7):1248. doi: 10.3390/foods14071248 (PMC11988616; doi:10.3390/foods14071248)
Supplement: Supplementary file 1 [file foods-14-01248-s001.zip]

Archive with 1 entries (1 files):
- Rodriguez-Muz_TableS1-Supplementary table.pdf
